# Supplementary material for: High mitochondrial DNA sequence divergence in New Guinea Carabdytes stream beetles and the taxonomist’s dilemma when other evidence is kind of subtle… (and collecting localities are far far away)
Source: Zookeys. 2012 Nov 30;(247):31–43. doi: 10.3897/zookeys.247.3812 (PMC3520138; doi:10.3897/zookeys.247.3812)
Supplement: XML Treatment for Carabdytes upin tindige [file zookeys.247.3812-treatment1.xml]

<!DOCTYPE tp:taxon-treatment
  PUBLIC "-//TaxonX//DTD Taxonomic Treatment Publishing DTD v0 20100105//EN" "tax-treatment-NSO.dtd">
<tp:taxon-treatment xmlns:tp="http://www.plazi.org/taxpub"><tp:treatment-meta><mixed-citation publication-type="journal"><person-group><name><surname>Skale</surname><given-names>Andre</given-names></name><name><surname>Tänzler</surname><given-names>Rene</given-names></name><name><surname>Hendrich</surname><given-names>Lars</given-names></name><name><surname>Balke</surname><given-names>Michael</given-names></name></person-group><article-title>High mitochondrial DNA sequence divergence in New Guinea 
                    <italic>Carabdytes</italic> stream beetles and the taxonomist’s dilemma when other evidence is kind of subtle… (and collecting localities are far far away)
                </article-title><source>Zookeys</source><day>30</day><month>11</month><year>2012</year><volume>2012</volume><issue>247</issue><fpage>31</fpage><lpage>43</lpage><pub-id pub-id-type="doi">10.3897/zookeys.247.3812</pub-id></mixed-citation></tp:treatment-meta><tp:nomenclature><tp:taxon-name>
                        <tp:taxon-name-part taxon-name-part-type="genus">Carabdytes</tp:taxon-name-part>
                        <tp:taxon-name-part taxon-name-part-type="species">upin</tp:taxon-name-part>
                        <tp:taxon-name-part taxon-name-part-type="subspecies">tindige</tp:taxon-name-part>
                    <object-id xmlns:xlink="http://www.w3.org/1999/xlink" xlink:type="simple">http://species-id.net/wiki/Carabdytes_upin_tindige</object-id>
								</tp:taxon-name><tp:taxon-status xmlns:xlink="http://www.w3.org/1999/xlink" xlink:type="simple">ssp.n.</tp:taxon-status></tp:nomenclature><tp:treatment-sec sec-type="Type locality"><title>Type locality.</title><p>West Papua, Arfak Mountains, Siyoubrig , 01°06.26'S, 133°54.41'E.</p></tp:treatment-sec><tp:treatment-sec sec-type="Description"><title>Description.</title><p><bold>Holotype:</bold> ♂ (MZB): Indonesia, West Papua, Arfak Mountains, stream near Siyoubrig 01°06.26'S, 133°54.41'E, 1400–1800 m, 24. –28.II.2007, leg. A. Weigel. <bold>Paratypes:</bold> 2♂♂ 1 ♀ (CSH, ZSM): same locality data as holotype (the female was sequenced).</p><p><bold>Habitus</bold> as in <xref ref-type="fig" rid="F3">Fig. 3</xref>; total length: 11.6–12.0 mm; total width: 5.3–5.5 mm. Dark brown to almost black; labrum, lateral margin of pronotum and all body appendages paler reddish brown; elongate.</p></tp:treatment-sec><tp:treatment-sec sec-type="Colour"><title>Colour.</title><p>Head black, labrum reddish brown, clypeus with indistinctly reddish colour almost reaching eyes; head with indistinctly reddish patch on frons. Pronotum black, with indistinctly median reddish patch, posterior angles reddish. Ventral surface blackish. Venter dark brown.</p><p><bold>Structures.</bold> Head with fine, sparse punctation interspersed with coarser punctures between eyes and behind anterior clypeal margin. Pronotum shining, posterior angles with irregular, coarse punctures, lateral margin very strongly. Elytra shining with very indistinctly punctures; each elytra with four rows of coarser, moderately arranged punctures. Lateral wing of metaventrite broad and tongue-shaped; outer margin slightly sinuate; last abdominal ventrite medially emarginate. Legs long and slender.</p><p><bold>Male.</bold> Pro- and mesotarsal claws of similar structure; anterior and posterior claws moderately long and evenly curved; Median lobe of aedeagus relatively slender (<xref ref-type="fig" rid="F3">Fig. 3</xref>, shape in <italic><tp:taxon-name>Carabdytes upin upin</tp:taxon-name></italic> is identical); paramere slender, with distinctly longitudinal striation; setation more or less long (<xref ref-type="fig" rid="F3">Fig. 3</xref>), the setation might be basally shorter in some specimens of <italic><tp:taxon-name>Carabdytes upin upin</tp:taxon-name></italic> (<xref ref-type="fig" rid="F3">Fig. 3</xref>), but this difference does not appear constant.</p></tp:treatment-sec><tp:treatment-sec sec-type="Diagnosis"><title>Diagnosis.</title><p>Distinguished from <italic><tp:taxon-name>Carabdytes upin upin</tp:taxon-name></italic> through the molecular and morphological characters mentioned in the results section under “morphology”. With <italic><tp:taxon-name>Carabdytes upin upin</tp:taxon-name></italic> there is no overall size difference (10.1–12.2 mm).</p></tp:treatment-sec><tp:treatment-sec sec-type="Habitat"><title>Habitat.</title><p>Two individuals collected with an aquatic net from the rough gravel at the edge of a stream bed, the stream was rather dry at the time of collection (<xref ref-type="fig" rid="F4">Fig. 4</xref>). The species co-occured with <italic><tp:taxon-name>Platynectes</tp:taxon-name></italic> spp., <italic><tp:taxon-name>Exocelina</tp:taxon-name></italic> (=<italic><tp:taxon-name>Papuadytes</tp:taxon-name></italic>) spp. and <italic><tp:taxon-name>Hydraena cristatigena</tp:taxon-name></italic> Jäch &amp; Diaz. Two exemplars were collected with the help of a light trap, approx. 50 m away from the stream.</p><fig id="F4" position="float" orientation="portrait"><label>Figure 4.</label><caption><p>Type locality of <italic><tp:taxon-name>Carabdytes upin tindige</tp:taxon-name></italic> ssp.n.</p></caption><graphic xmlns:xlink="http://www.w3.org/1999/xlink" xlink:href="ZooKeys-247-031-g004.jpg" position="float" orientation="portrait" xlink:type="simple"/></fig></tp:treatment-sec><tp:treatment-sec sec-type="Distribution"><title>Distribution.</title><p>So far known only from the type locality (<xref ref-type="fig" rid="F1">Figs 1</xref><xref ref-type="fig" rid="F4">, 4</xref>).</p></tp:treatment-sec><tp:treatment-sec sec-type="Etymology"><title>Etymology.</title><p>In loving memory of Samkris “Kris” Tindige, relentless conservationist in Papua, who left us too early. The beetles were collected in the stream bed very close to a birdwatching guesthouse set up by Kris and Shita Prativi above Siyoubrig village<!--PageBreak--><!--PageBreak-->.</p></tp:treatment-sec><tp:treatment-sec><!--Section generated to contain objects referenced in tp:taxon-treatment.--><fig id="F3" position="float" orientation="portrait"><label>Figure 3.</label><caption><p>Morphological characters, above habitus, left <italic><tp:taxon-name>Carabdytes upin tindige</tp:taxon-name></italic> from the Bird’s Head (12.0 mm long), right <italic><tp:taxon-name>Carabdytes upin upin</tp:taxon-name></italic> from Papua: Aipomek area (12.9 mm long); below left median lobe of aedeagus in lateral view of <italic><tp:taxon-name>Carabdytes upin tindige</tp:taxon-name></italic> (<italic><tp:taxon-name>Carabdytes upin upin</tp:taxon-name></italic> is identical), its paramere, right, paramere of <italic><tp:taxon-name>Carabdytes upin upin</tp:taxon-name></italic> from Papua: Aipomek area. Scale for genitalia is 0.1 mm.</p></caption><graphic xmlns:xlink="http://www.w3.org/1999/xlink" xlink:href="ZooKeys-247-031-g003.jpg" position="float" orientation="portrait" xlink:type="simple"/></fig><fig id="F1" position="float" orientation="portrait"><label>Figure 1. </label><caption><p>Distribution of <italic><tp:taxon-name>Carabdytes upin</tp:taxon-name></italic>, blue dots = sequenced specimens, white dots = other records. Lowland gap indicated by bars in the Bird’s neck. Below, detailed map of central Papua New Guinea with localities for sequenced specimens.</p></caption><graphic xmlns:xlink="http://www.w3.org/1999/xlink" xlink:href="ZooKeys-247-031-g001.jpg" position="float" orientation="portrait" xlink:type="simple"/></fig></tp:treatment-sec></tp:taxon-treatment>
